# Supplementary material for: Relationship between antidementia medication and fracture prevention in patients with Alzheimer’s dementia using a nationwide health insurance claims database
Source: Sci Rep. 2023 Apr 27;13:6893. doi: 10.1038/s41598-023-34173-0 (PMC10140048; doi:10.1038/s41598-023-34173-0)
Supplement: Supplementary file 3 — Supplementary Information. [file 41598_2023_34173_MOESM3_ESM.xlsx]

## Sheet: Osteoporosis
MHLW standard code for diagnosis of desease; Osteoporosis
Code	English description	ICD10	ICD-10 category	ICD-10 description
7330006	Osteoporosis	M8199	Osteoporosis, unspecified	M819*
8844204	Osteoporosis with pathological pelvis fracture	M8095	Unspecified osteoporosis with pathological fracture	M809*
8844205	Osteoporosis with pathological vertebral fracture	M8098	Unspecified osteoporosis with pathological fracture	M809*
8844206	Osteoporosis with pathological radius fracture	M8093	Unspecified osteoporosis with pathological fracture	M809*
8844207	Osteoporosis with pathological multiple fracture	M8090	Unspecified osteoporosis with pathological fracture	M809*
8844208	Osteoporosis with pathlogical femoral fracture	M8095	Unspecified osteoporosis with pathological fracture	M809*
8844209	Osteoporosis with pathological fracture	M809	Unspecified osteoporosis with pathological fracture	M809
7330024	Senile Osteoprosis	M8189	Senile osteoporosis	M818*
8848170	Senile Osteoporosis with pathological pelvis fracture	M8085	Other osteoporosis with pathological fracture	M808*
8848171	Senile Osteoporosis with pathological vertebral fracture	M8088	Other osteoporosis with pathological fracture	M808*
8848172	Senile Osteoporosis with pathological radius fracture	M8083	Other osteoporosis with pathological fracture	M808*
8848173	Senile Osteoporosis with pathological multiple fracture	M8080	Other osteoporosis with pathological fracture	M808*
8848174	Senile Osteoporosis with pathological femoral fracture	M8085	Other osteoporosis with pathological fracture	M808*
8844345	Senile Osteoporosis with pathological fracture	M808	Other osteoporosis with pathological fracture	M808
7330020	Cervical Osteoporosis	M8168	Localized osteoporosis [Lequesne]	M816*
8844167	Cervical Osteoporosis with pathological fracture	M8098	Unspecified osteoporosis with pathological fracture	M809*
8849529	Osteoporosis with high risk of fracture	M8099	Unspecified osteoporosis with pathological fracture	M809*
7330023	Juvinile Osteoporosis	M8159	Idiopathic osteoporosis	M815*
8844237	Juvinile Osteoporosis with phathlogical fracture	M805	Idiopathic osteoporosis with pathological fracture	M805
8849536	Severe Osteoporosis	M8099	Unspecified osteoporosis with pathological fracture	M809*
8835331	Postoperatie malabsorptive Osteoporosis	M8139	Postsurgical malabsorption osteoporosis	M813*
8844238	Postoperatie malabsorptive Osteoporosis with pathological fracture	M803	Postsurgical malabsorption osteoporosis with pathological fracture	M803
7330026	Glucocorticoid induced osteoporosis	M8149	Drug-induced osteoporosis	M814*
8844272	Glucocorticoid induced osteoporosis with pathological fracres	M804	Drug-induced osteoporosis with pathological fracture	M804
7330013	Spine osteoporosis	M8168	Localized osteoporosis [Lequesne]	M816*
8844274	Spine osteoporosis with pathological fracture	M8098	Unspecified osteoporosis with pathological fracture	M809*
8844302	Idiopathic Osteoporosis	M8159	Idiopathic osteoporosis	M815*
8844303	Idiopathic Osteoporosis with pathological fracture	M805	Idiopathic osteoporosis with pathological fracture	M805
8848091	Idiopathic Juvinile Osteoporosis	M815	Postoophorectomy osteoporosis	M811*
7330029	Secondary Osteoporosis	M8199	Osteoporosis, unspecified	M819*
8844308	Secondary Osteoporosis with pathological fracture	M809	Unspecified osteoporosis with pathological fracture	M809
8838912	Disuse Osteoporosis	M8129	Osteoporosis of disuse	M812*
8844313	Disuse Osteoporosis with pathological fracture	M802	Osteoporosis of disuse with pathological fracture	M802
7330028	Postmenopausal osteoporosis	M8109	Postmenopausal osteoporosis	M810*
8844319	Postmenopausal osteoporosis with pathological pelvis fracture	M8005	Postmenopausal osteoporosis with pathological fracture	M800*
8844320	Postmenopausal osteoporosis with pathological vertebral fracture	M8008	Postmenopausal osteoporosis with pathological fracture	M800*
8844321	Postmenopausal osteoporosis with pathological radius fracture	M8003	Postmenopausal osteoporosis with pathological fracture	M800*
8844322	Postmenopausal osteoporosis with pathological multiple fracture	M8000	Postmenopausal osteoporosis with pathological fracture	M800*
8844323	Postmenopausal osteoporosis with pathological femur fracture	M8005	Postmenopausal osteoporosis with pathological fracture	M800*
8844324	Postmenopausal osteoporosis with pathological fracture	M800	Postmenopausal osteoporosis with pathological fracture	M800*
8840727	Drug-induced osteoporosis	M8149	Drug-induced osteoporosis	M814*
8844332	Drug-induced osteoporosis with pathological fracture	M804	Drug-induced osteoporosis with pathological fracture	M804
8840913	Ovarectomized osteoporosis	M8119	Postoophorectomy osteoporosis	M811*
8844338	Ovarectomized osteoporosis with pathological fracture	M801	Postoophorectomy osteoporosis with pathological fracture	M801

## Sheet: Fracture
MHLW standard code for diagnosis of desease; Osteoporotic fragile fractures
Code	English description	ICD10	ICD-10 description	ICD-10 category
8833324	colles fracture	S5250	Fracture of radius	S52.5*
8208004	hip fracture	S7200	Fracture of femur	S72.0*
8029005	Fracture of unspecified body region	T1420	unspecified body region	T14.2*
8842076	Steroid-induced vertebral compression fracture	M8048	Fracture of spine	M80.4*
8058002	Fracture of spine, level unspecified	T08-0	Fracture of spine	T08.-*
8058003	Fracture of spine, level unspecified	T08-0	Fracture of spine	T08.-*
7331021	Other disorders of continuity of bone	M8448	Fracture of spine	M84.4*
8848369	Pathological fracture, not elsewhere classified	M8449	unspecified body region	M84.4*
8290022	Multiple fractures, unspecified	T0290	unspecified body region	T02.9*
8837211	Pathological fracture, not elsewhere classified	M8448	Fracture of neck	M84.4*
8837243	Pathological fracture, not elsewhere classified	M8448	Fracture of spine	M84.4*
8837252	Pathological fracture, not elsewhere classified	M8448	Fracture of spine	M84.4*
8837257	Pathological fracture, not elsewhere classified	M8448	Fracture of spine	M84.4*
8837260	Pathological fracture, not elsewhere classified	M8448	Fracture of spine	M84.4*
8837298	Femoral neck lateral penetrating fracture	S7200	Fracture of femur	S72.0*
8837299	Lateral femoral neck fracture	S7200	Fracture of femur	S72.0*
8208009	femoral neck fracture	S7200	Fracture of femur	S72.0*
8837303	Medial femoral neck fracture	S7200	Fracture of femur	S72.0*
8210002	femoral fracture	S7290	Fracture of femur	S72.9*
8837305	femoral subhead fracture	S7200	Fracture of femur	S72.0*
8837306	Medial femoral head fracture	S7200	Fracture of femur	S72.0*
8837311	femoral neck fracture	S7200	Fracture of femur	S72.0*
8837312	Multiple Femoral Fractures	S7270	Fracture of femur	S72.7*
8837314	femoral trochanteric fracture	S7210	Fracture of femur	S72.1*
8837320	femoral insufficiency fracture	S7290	Fracture of femur	S72.9*
8837321	femoral comminuted fracture	S7290	Fracture of femur	S72.9*
8837382	greater trochanteric fracture	S7210	Fracture of femur	S72.1*
8841997	Sequelae of fracture of spine	T911	Fracture of spine	T91.1*
8209001	Sequelae of fracture of femur	T931	Fracture of femur	T93.3*
8058012	Sequelae of fracture of spine	T911	Fracture of spine	T91.1*
8842012	Sequelae of fracture of radius	T921	Fracture of radius	T92.2*
8841998	Sequelae of fracture of spine	T911	Fracture of spine	T91.1*
8058006	vertebral fracture	T08-0	Fracture of spine	T08.-*
8058007	vertebral fracture	T08-0	Fracture of spine	T08.-*
8838017	Distal radius fracture	S5250	Fracture of radius	S52.5*
8130016	radius fracture	S5280	Fracture of radius	S52.8*
8848984	Radial ulnar distal fracture	S5260	Fracture of radius	S52.6*
8838026	Fracture of shafts of both ulna and radius	S5240	Fracture of radius	S52.4*
8054003	Lumbar compression fracture	S3200	Fracture of spine	S32.0*
8054016	Lumbar fracture	S3200	Fracture of spine	S32.0*
8845617	Multiple compression fractures of the lumbar vertebrae	S3270	Fracture of spine	S32.7*
8845618	Multiple fractures of the lumbar spine	S3270	Fracture of spine	S32.7*
8844926	lumbar vertebral body fracture	S3200	Fracture of spine	S32.0*
c

## Sheet: Dementia
MHLW standard code for diagnosis of desease; Dementia
Code	English description	ICD10	ICD-10 description	ICD-10 category
8842547	Alcoholic dementia	F107	Mental and behavioural disorders due to use of alcohol	F10*
8842548	Presenile dementia of Alzheimer's type	G300	Alzheimer disease with early onset	G30*
8842549	Alzheimer's dementia	G309	Alzheimer disease, unspecified	G30*
8842550	Aheimer's atypical dementia	G308	Other Alzheimer disease	G30*
8842551	seniel dementia of Alzheimer's type	G301	Alzheimer disease with late onset	G30*
3310002	Alzheimer's disease	G309	Alzheimer disease, unspecified	G30*
8842565	Vascular dementia f acute onset	F010	Vascular dementia of acute onset	F01*
8842571	vascular dementia	F019	Vascular dementia, unspecified	F01*
8842575	primary dementia	F03	Unspecified dementia	F03*
8848534	argyrophilic franular dementia	G238	Other specified degenerative diseases of basal ganglia	G23*
8842591	presenile dementia	F03	Unspecified dementia	F03*
8844891	frontomemporal dementia	G310	Circumscribed brain atrophy - Frontotemporal dementia (FTD)	G31*
8842608	multi-infarct dementia	F011	Multi-infarct dementia	F01*
8842615	secondary dementia	F03	Unspecified dementia	F03*
8842618	dementia	F03	Unspecified dementia	F03*
8842619	delirium superinposed on dementia	F051	Delirium superimposed on dementia	F05*
8842620	delirium not superinposed on dementia	F050	Delirium not superimposed on dementia, so described	F05*
8842621	dementia in cerebral lipidosis	E756	Lipid storage disorder, unspecified	E75*
8845600	dementia in huntington's desease	G10	Huntington disease	G10*
8845602	parkinson's desease dementia	F023	Dementia in Parkinson disease (G20†)	F02*
8842625	subcortical dementia	F012	Subcortical vascular dementia	F01*
8842626	cortical dementia	F011	Multi-infarct dementia	F01*
8845840	dementia with Lewy bodies	G318	Other specified degenerative diseases of nervous system	G31*
8842637	senile dementia	F03	Unspecified dementia	F03*
8842638	senile dementia delusional type	F03	Unspecified dementia	F03*
8842639	senile dementia dpressice type	F03	Unspecified dementia	F03*
8845516	demntia of HIV infection	B220	HIV disease resulting in encephalopathy	B22*
8846103	ramilial creutzfeldt-jakob disease	A810	Creutzfeldt-Jakob disease	A81*
0461004	Creutzfeldt-Jakob disease	F021	Dementia in Creutzfeldt-Jakob disease (A81.0†)	F02*
8846131	sporadic creutzfeldt-jakob desase	A810	Creutzfeldt-Jakob disease	A81*
8847912	CADASIL	F011	Multi-infarct dementia	F01*
8847913	CARASIL	F011	Multi-infarct dementia	F01*
2902006	geriatric depression	F03	Unspecified dementia	F03*
2902008	senile delusions	F03	Unspecified dementia	F03*
2902012	senile psychosis	F03	Unspecified dementia	F03*

## Sheet: Surgery
MHLW standard code for treatment of desease; surgical operation - fracture
Code	English description	ICD10	ICD-10 description	ICD-10 category
150049510	Artificial femoral head insertion (crotch)	S3240	Artificial fumoral head insertion (hip)	S324
150050410	Artificial joint replacement (hip)	Z966	Presence of orthopaedic joint implants	Z966
150352210	Open reduction and fixation (peri-implant fracture) (femur)	S7230	Invasive reduction fixation (peri-implant bone fracture) (femoral)	S723
150042710	Intra-articular fracture open surgery (hip)	S3240	Invasive intra-articular fracture surgery (hip)	S324
150019210	Fracture open surgery (thigh)	S7230	Non-invasive fracture surgery (femoral)	S723
150352310	Open reduction fixation (peri-implant fracture) (forearm)	S4240	Invasive reduction fixation (peri-implant bone fracture) (forearm)	S424
150019310	Fracture open surgery (forearm)	S4240	Non-invasive fracture surgery (forearm)	S424
150016810	Closed Fracture Reduction (Forearm)	S4220	Non-invasive fracture taxis (foot, other)	S422
140043530	trunk cast petri dish	-	-	-
140043630	trunk plastic cast	-	-	-
140043750	trunk plastic plaster cast	-	-	-
140043850	trunk cast	-	-	-
140047410	Molding cast for therapeutic equipment (rigid trunk brace molding method)	-	-	-

## Sheet: AOMs
MHLW standard code for prescription of drugs; osteoporosis and vitamin Ds and Ks
Code	ATC codes	Drug Name	General Name	Category
610451020	M05BA04	Fosamac tablet 5mg	Alendronate Sodium Hydrate	BP
610451021	M05BA04	Bonalon tablet 5mg	Alendronate Sodium Hydrate	BP
610462001	M05BA07	Actonel tablet 2.5mg	Sodium Risedronate Hydrate	BP
610462003	M05BA07	Benet tablet 2.5mg	Sodium Risedronate Hydrate	BP
613990084	M05BA01	Didronel Tablets 200mg	Etidronate Disodium	BP
620004357	M05BA04	Fosamac tablet 35mg	Alendronate Sodium Hydrate	BP
620004359	M05BA04	Bonalon tablet 35mg	Alendronate Sodium Hydrate	BP
620004865	M05BA07	Actonel tablet 17.5mg	Sodium Risedronate Hydrate	BP
620004871	M05BA07	Benet tablet 17.5mg	Sodium Risedronate Hydrate	BP
620009099	－	Bonoteo tablet 1mg	Minodronic Acid Hydrate	BP
620009100	－	Recarbon tablet 1mg	Minodronic Acid Hydrate	BP
620009303	M05BA04	Alendronate tablet 5mg	Alendronate Sodium Hydrate	BP
620009305	M05BA04	Alendronate tablet 5mg	Alendronate Sodium Hydrate	BP
621896801	M05BA04	Alendronate tablet 5mg	Alendronate Sodium Hydrate	BP
621977502	M05BA04	Alendronate tablet 5mg	Alendronate Sodium Hydrate	BP
622041601	M05BA07	Risedronate tablet 2.5mg	Sodium Risedronate Hydrate	BP
622045601	M05BA07	Risedronate tablet 2.5mg	Sodium Risedronate Hydrate	BP
622050601	M05BA07	Risedronate tablet 2.5mg	Sodium Risedronate Hydrate	BP
622053501	M05BA07	Risedronate tablet 2.5mg	Sodium Risedronate Hydrate	BP
622053701	M05BA07	Risedronate tablet 2.5mg	Sodium Risedronate Hydrate	BP
622058101	M05BA07	Risedronate tablet 2.5mg	Sodium Risedronate Hydrate	BP
622061801	M05BA07	Risedronate tablet 2.5mg	Sodium Risedronate Hydrate	BP
622063401	M05BA07	Risedronate tablet 2.5mg	Sodium Risedronate Hydrate	BP
622091301	M05BA04	Alendronate tablet 5mg	Alendronate Sodium Hydrate	BP
622091401	M05BA04	Alendronate tablet 35mg	Alendronate Sodium Hydrate	BP
622093101	M05BA07	Minodoronate tablet 1mg	Minodronic Acid Hydrate	BP
622094601	－	Recarbon tablet 50mg	Minodronic Acid Hydrate	BP
622097202	－	Risedronate tablet 2.5mg	Sodium Risedronate Hydrate	BP
622101602	M05BA04	Alendronate tablet 35mg	Alendronate Sodium Hydrate	BP
622110601	M05BA04	Alendronate tablet 35mg	Alendronate Sodium Hydrate	BP
622110701	M05BA04	Alendronate tablet 35mg	Alendronate Sodium Hydrate	BP
622110801	M05BA07	Risedronate tablet 2.5mg	Sodium Risedronate Hydrate	BP
622113503	M05BA04	Alendronate tablet 35mg	Alendronate Sodium Hydrate	BP
622118001	M05BA07	Risedronate tablet 2.5mg	Sodium Risedronate Hydrate	BP
622118301	M05BA04	Alendronate tablet 35mg	Alendronate Sodium Hydrate	BP
622121501	M05BA04	Alendronate tablet 5mg	Alendronate Sodium Hydrate	BP
622121601	M05BA04	Alendronate tablet 35mg	Alendronate Sodium Hydrate	BP
622122401	M05BA07	Risedronate tablet 2.5mg	Sodium Risedronate Hydrate	BP
622122501	M05BA04	Alendronate tablet 35mg	Alendronate Sodium Hydrate	BP
622124401	M05BA07	Risedronate tablet 2.5mg	Sodium Risedronate Hydrate	BP
622127901	M05BA04	Alendronate tablet 5mg	Alendronate Sodium Hydrate	BP
622128001	M05BA04	Alendronate tablet 35mg	Alendronate Sodium Hydrate	BP
622130101	M05BA07	Risedronate tablet 2.5mg	Sodium Risedronate Hydrate	BP
622147701	M05BA07	Risedronate tablet 2.5mg	Sodium Risedronate Hydrate	BP
622159101	M05BA07	Risedronate tablet 2.5mg	Sodium Risedronate Hydrate	BP
622186801	M05BA04	Alendronate tablet 5mg	Alendronate Sodium Hydrate	BP
622186901	M05BA04	Alendronate tablet 35mg	Alendronate Sodium Hydrate	BP
622188801	M05BA07	Risedronate tablet 2.5mg	Sodium Risedronate Hydrate	BP
622205001	M05BA07	Risedronate tablet 2.5mg	Sodium Risedronate Hydrate	BP
622206401	M05BA07	Risedronate tablet 17.5mg	Sodium Risedronate Hydrate	BP
622219901	M05BA07	Risedronate tablet 17.5mg	Sodium Risedronate Hydrate	BP
622222101	M05BA04	Alendronate tablet 5mg	Alendronate Sodium Hydrate	BP
622222201	M05BA04	Alendronate tablet 35mg	Alendronate Sodium Hydrate	BP
622223501	M05BA04	Alendronate Oral Jerry 35mg	Alendronate Sodium Hydrate	BP
622224701	M05BA07	Benet tablet 75mg	Sodium Risedronate Hydrate	BP
622226001	M05BA07	Actonel tablet 75mg	Sodium Risedronate Hydrate	BP
622227101	M05BA07	Risedronate tablet 17.5mg	Sodium Risedronate Hydrate	BP
622228901	M05BA07	Risedronate tablet 17.5mg	Sodium Risedronate Hydrate	BP
622229301	M05BA07	Risedronate tablet 17.5mg	Sodium Risedronate Hydrate	BP
622233301	M05BA07	Risedronate tablet 17.5mg	Sodium Risedronate Hydrate	BP
622235101	M05BA07	Risedronate tablet 2.5mg	Sodium Risedronate Hydrate	BP
622235201	M05BA07	Risedronate tablet 17.5mg	Sodium Risedronate Hydrate	BP
622236401	M05BA07	Risedronate tablet 17.5mg	Sodium Risedronate Hydrate	BP
622238401	M05BA07	Risedronate tablet 17.5mg	Sodium Risedronate Hydrate	BP
622239001	M05BA07	Risedronate tablet 17.5mg	Sodium Risedronate Hydrate	BP
622241501	M05BA07	Risedronate tablet 17.5mg	Sodium Risedronate Hydrate	BP
622243601	M05BA07	Risedronate tablet 17.5mg	Sodium Risedronate Hydrate	BP
622245401	M05BA07	Risedronate tablet 17.5mg	Sodium Risedronate Hydrate	BP
622245901	M05BA07	Risedronate tablet 2.5mg	Sodium Risedronate Hydrate	BP
622246001	M05BA07	Risedronate tablet 17.5mg	Sodium Risedronate Hydrate	BP
622247201	M05BA07	Risedronate tablet 17.5mg	Sodium Risedronate Hydrate	BP
622248801	M05BA07	Risedronate tablet 17.5mg	Sodium Risedronate Hydrate	BP
622252601	M05BA07	Risedronate tablet 17.5mg	Sodium Risedronate Hydrate	BP
622255801	M05BA04	Alendronate tablet 5mg	Alendronate Sodium Hydrate	BP
622255901	M05BA04	Alendronate tablet 35mg	Alendronate Sodium Hydrate	BP
622257301	M05BA07	Risedronate tablet 17.5mg	Sodium Risedronate Hydrate	BP
622258401	M05BA07	Risedronate tablet 17.5mg	Sodium Risedronate Hydrate	BP
622259901	M05BA07	Risedronate tablet 17.5mg	Sodium Risedronate Hydrate	BP
622260501	M05BA07	Risedronate tablet 17.5mg	Sodium Risedronate Hydrate	BP
622260601	M05BA07	Risedronate tablet 17.5mg	Sodium Risedronate Hydrate	BP
622291001	M05BA04	Alendronate tablet 5mg	Alendronate Sodium Hydrate	BP
622291101	M05BA04	Alendronate tablet 35mg	Alendronate Sodium Hydrate	BP
622471501	M05BA06	Bonviba 100mg	Ibandronate Sodium Hydrate	BP
622532001	M05BA04	Alendronate tablet 5mg	Alendronate Sodium Hydrate	BP
622532101	M05BA04	Alendronate tablet 35mg	Alendronate Sodium Hydrate	BP
622617400	M05BA07	Risedronate tablet 17.5mg	Sodium Risedronate Hydrate	BP
622621101	－	Minodoronate tablet 1mg	Minodronic Acid Hydrate	BP
622621201	－	Minodoronate tablet 50mg	Minodronic Acid Hydrate	BP
622627301	－	Minodoronate tablet 1mg	Minodronic Acid Hydrate	BP
622627401	－	Minodoronate tablet 50mg	Minodronic Acid Hydrate	BP
622630301	－	Minodoronate tablet 1mg	Minodronic Acid Hydrate	BP
622630401	－	Minodoronate tablet 50mg	Minodronic Acid Hydrate	BP
622634301	－	Minodoronate tablet 1mg	Minodronic Acid Hydrate	BP
622634401	－	Minodoronate tablet 50mg	Minodronic Acid Hydrate	BP
622635701	－	Minodoronate tablet 1mg	Minodronic Acid Hydrate	BP
622635801	－	Minodoronate tablet 50mg	Minodronic Acid Hydrate	BP
622637301	－	Minodoronate tablet 50mg	Minodronic Acid Hydrate	BP
622637401	－	Minodoronate tablet 1mg	Minodronic Acid Hydrate	BP
622639001	－	Minodoronate tablet 1mg	Minodronic Acid Hydrate	BP
622639101	－	Minodoronate tablet 50mg	Minodronic Acid Hydrate	BP
622640401	－	Minodoronate tablet 1mg	Minodronic Acid Hydrate	BP
622640501	－	Minodoronate tablet 50mg	Minodronic Acid Hydrate	BP
622643701	－	Minodoronate tablet 1mg	Minodronic Acid Hydrate	BP
622643801	－	Minodoronate tablet 50mg	Minodronic Acid Hydrate	BP
622143701		Bonalon Injection 1mg	Alendronate Sodium Hydrate	BP injection
622255201	M05BA06	Bonviva Intravenous Injection	Ibandronate Sodium Hydrate	BP injection
622538501	M05BA04	Alendronate injection 1mg	Alendronate Sodium Hydrate	BP injection
622545801	M05BA04	Alendronate injection 1mg	Alendronate Sodium Hydrate	BP injection
622518601	M05BA08	Reclast Injection 5mg	Zoledronic Acid Hydrate	BP injection
622239101	M05BX04	PRALIA SUBCUTANEOUS INJECTION	Denosumab(Genetical Recombination)	Dmab
622007102	H05AA02	Forteo Subcuteneous Injection	Teriparatide(Genetical Recombination)	PTH
622112301	H05AA02	Teribone Injection	Teriparatide Acetate	PTH
622293101	H05AA02	Teribone Injection	Teriparatide Acetate	PTH
630011001	H05AA02	Forteo Subcuteneous Injection	Teriparatide(Genetical Recombination)	PTH
620001904	G03XC01	Evista tablet 60mg	Raloxifene Hydrochloride	SERM
622003201	G03XC02	Viviant tablet 20mg	Bazedoxifene Acetate	SERM
622458301	G03XC01	Raloxifene tablet 60ｍg	Raloxifene Hydrochloride	SERM
622495301	G03XC01	Raloxifene tablet 60ｍg	Raloxifene Hydrochloride	SERM
622498201	G03XC01	Raloxifene tablet 60ｍg	Raloxifene Hydrochloride	SERM
622503101	G03XC01	Raloxifene tablet 60ｍg	Raloxifene Hydrochloride	SERM
622514501	G03XC01	Raloxifene tablet 60ｍg	Raloxifene Hydrochloride	SERM
622520601	G03XC01	Raloxifene tablet 60ｍg	Raloxifene Hydrochloride	SERM
622532201	G03XC01	Raloxifene tablet 60ｍg	Raloxifene Hydrochloride	SERM
622554801	G03XC01	Raloxifene tablet 60ｍg	Raloxifene Hydrochloride	SERM
622568701	G03XC01	Raloxifene tablet 60ｍg	Raloxifene Hydrochloride	SERM
610406085	A11CC04	Calcitarol capsule	Calcitriol	VD
610406086	A11CC04	Calcitarol capsule 0.5μg	Calcitriol	VD
610406089	A11CC04	Caldemine tablet	Calcitriol	VD
610406207	A11CC04	TORUSITORIN capsule	Calcitriol	VD
610406208	A11CC04	TORUSITORIN capsule 0.5μg	Calcitriol	VD
610406252	A11CC04	Hipoteriol capsule	Calcitriol	VD
610406253	A11CC04	Hipoteriol capsule 0.5μg	Calcitriol	VD
610461011	A11CC03	Alfacalcidol Capsule 0.5μg	Alfacalcidol	VD
610461012	A11CC03	Alfacalcidol tablet 0.5μg	Alfacalcidol	VD
610461013	A11CC03	Alfacalcidol Capsule	Alfacalcidol	VD
610461014	A11CC03	Alfacalcidol tablet	Alfacalcidol	VD
610461109	A11CC04	Calcitarol capsule 0.25μg	Calcitriol	VD
610461111	A11CC04	Calcitarol capsule 0.5μg	Calcitriol	VD
613110001	A11CC03	Alfacalcidol Capsule	Alfacalcidol	VD
613110002	A11CC03	Alfacalcidol Capsule	Alfacalcidol	VD
613110003	A11CC03	Alfacalcidol Capsule	Alfacalcidol	VD
613110004	A11CC03	Alfacalcidol Capsule	Alfacalcidol	VD
613110017	A11CC04	Rocaltorol capsule 0.25 µg	Calcitriol	VD
613110018	A11CC04	Rocaltorol capsule 0.5 µg	Calcitriol	VD
613110024	A11CC03	Alcadol capsule 0.5 µg	Alfacalcidol	VD
613110032	A11CC03	Toyofarol capsule 0.25 µg	Alfacalcidol	VD
613110034	A11CC03	Warkmin capsule 0.25µg	Alfacalcidol	VD
613110036	A11CC03	Alcadol capsule 0.5 µg	Alfacalcidol	VD
613110037	A11CC03	Alsiodol capsule 0.5µg	Alfacalcidol	VD
613110039	A11CC03	Arowtohl capsule 0.5 µg	Alfacalcidol	VD
613110046	A11CC03	Toyofarol capsule 0.5 µg	Alfacalcidol	VD
613110050	A11CC03	Warkmin capsule 0.5µg	Alfacalcidol	VD
613110052	A11CC03	Alcadol capsule 1.0 µg	Alfacalcidol	VD
613110053	A11CC03	Alsiodol capsule 1μg	Alfacalcidol	VD
613110055	A11CC03	Arowtohl capsule 1.0 µg	Alfacalcidol	VD
613110063	A11CC03	Toyofarol capsule 1.0 µg	Alfacalcidol	VD
613110067	A11CC03	Warkmin capsule 1.0 µg	Alfacalcidol	VD
620003508	A11CC03	Alfarol powder 1μg/g	Alfacalcidol	VD
620003509	A11CC03	Alfarol Liquid 0.5µg/mL	Alfacalcidol	VD
620006882	A11CC03	Calcitamin capsule 0.25 µg	Alfacalcidol	VD
620006884	A11CC03	Calfina tablet 0.25µg	Alfacalcidol	VD
620008297	A11CC03	Calcitamin capsule 0.5 μg	Alfacalcidol	VD
620008298	A11CC03	Calcitamin capsule 1.0 μg	Alfacalcidol	VD
620008299	A11CC03	Calfina tablet 0.5µg	Alfacalcidol	VD
620008300	A11CC03	Calfina tablet 1.0µg	Alfacalcidol	VD
620675301	A11CC03	Onealfa 0.25 µg	Alfacalcidol	VD
620675501	A11CC03	Onealfa 0.5 µg	Alfacalcidol	VD
620675701	A11CC03	Onealfa 1.0 µg	Alfacalcidol	VD
620675904	A11CC03	Alfacalcidol capsule 0.25μg	Alfacalcidol	VD
620675906	A11CC03	Alfacalcidol capsule 0.25μg	Alfacalcidol	VD
620675910	A11CC03	Alfacalcidol capsule 0.25μg	Alfacalcidol	VD
620675913	A11CC03	Alfacalcidol capsule 0.25μg	Alfacalcidol	VD
620675922	A11CC03	Alfacalcidol capsule 0.25μg	Alfacalcidol	VD
620675928	A11CC03	Alfacalcidol capsule 0.25μg	Alfacalcidol	VD
620675929	A11CC03	Alfacalcidol capsule 0.25μg	Alfacalcidol	VD
620675931	A11CC03	Alfacalcidol capsule 0.25μg	Alfacalcidol	VD
620676305	A11CC03	Alfacalcidol capsule 0.25μg	Alfacalcidol	VD
620676307	A11CC03	Alfacalcidol capsule 0.5μg	Alfacalcidol	VD
620676313	A11CC03	Alfacalcidol capsule 0.5μg	Alfacalcidol	VD
620676317	A11CC03	Alfacalcidol capsule 0.5μg	Alfacalcidol	VD
620676327	A11CC03	Alfacalcidol capsule 0.5μg	Alfacalcidol	VD
620676337	A11CC03	Alfacalcidol capsule 0.5μg	Alfacalcidol	VD
620676345	A11CC03	Alfacalcidol capsule 0.5μg	Alfacalcidol	VD
620676346	A11CC03	Alfacalcidol capsule 0.5μg	Alfacalcidol	VD
620676348	A11CC03	Alfacalcidol capsule 0.5μg	Alfacalcidol	VD
620676806	A11CC03	Alfacalcidol capsule 1.0μg	Alfacalcidol	VD
620676808	A11CC03	Alfacalcidol capsule 1.0μg	Alfacalcidol	VD
620676815	A11CC03	Alfacalcidol capsule 1.0μg	Alfacalcidol	VD
620676819	A11CC03	Alfacalcidol capsule 1.0μg	Alfacalcidol	VD
620676829	A11CC03	Alfacalcidol capsule 1.0μg	Alfacalcidol	VD
620676837	A11CC03	Alfacalcidol capsule 1.0μg	Alfacalcidol	VD
620676845	A11CC03	Alfacalcidol capsule 1.0μg	Alfacalcidol	VD
620676846	A11CC03	Alfacalcidol capsule 1.0μg	Alfacalcidol	VD
620676848	A11CC03	Alfacalcidol capsule 1.0μg	Alfacalcidol	VD
620677501	A11CC03	Onealfa Liquid 0.5µg	Alfacalcidol	VD
620678104	A11CC04	Calcitriol capsule 0.25µg	Calcitriol	VD
620678130	A11CC04	Calcitriol capsule 0.25µg	Calcitriol	VD
620678136	A11CC04	Calcitriol capsule 0.25µg	Calcitriol	VD
620678704	A11CC04	Calcitriol capsule 0.5µg	Calcitriol	VD
620678729	A11CC04	Calcitriol capsule 0.5µg	Calcitriol	VD
620678734	A11CC04	Calcitriol capsule 0.5µg	Calcitriol	VD
620678738	A11CC04	Calcitriol capsule 0.5µg	Calcitriol	VD
621576003	A11CC04	Calcitriol capsule 0.25µg	Calcitriol	VD
621957501	A11CC03	Arowtohl capsule 0.25 µg	Alfacalcidol	VD
621960302	A11CC03	alfacalcidol capsule 3µg	Alfacalcidol	VD
621976501	A11CC03	alfacalcidol capsule 3µg	Alfacalcidol	VD
621976800	A11CC03	alfacalcidol capsule 3µg	Alfacalcidol	VD
621976803	A11CC03	alfacalcidol capsule 3µg	Alfacalcidol	VD
621979202	A11CC03	alfacalcidol capsule 3µg	Alfacalcidol	VD
621983601	A11CC03	Toyofarol capsule 3µg	Alfacalcidol	VD
621990302	A11CC03	alfacalcidol capsule 3µg	Alfacalcidol	VD
621996701	A11CC03	alsiodol capsule 3µg	Alfacalcidol	VD
621996802	A11CC03	alfacalcidol capsule 3µg	Alfacalcidol	VD
621996902	A11CC03	alfacalcidol capsule 3µg	Alfacalcidol	VD
622001601	A11CC03	Calfina capsule 3µg	Alfacalcidol	VD
622004002	A11CC03	alfacalcidol capsule 3µg	Alfacalcidol	VD
622037402	A11CC03	alfacalcidol capsule 3µg	Alfacalcidol	VD
622037701	A11CC03	Alcadol capsule 30 µg	Alfacalcidol	VD
622042502	ｰ	Edirol capsule 0.5 µg	Eldecalcitol	VD
622042602	ｰ	Edirol capsule 0.75 µg	Eldecalcitol	VD
622074901	A11CC03	alfacalcidol capsule 0.25µg	Alfacalcidol	VD
622082601	A11CC04	Caldemine capsule 0.5µg	Calcitriol	VD
622083201	A11CC03	Alsiodol capsule 0.25μg	Alfacalcidol	VD
622310300	A11CC03	alfacalcidol capsule 0.25µg	Alfacalcidol	VD
622310400	A11CC03	alfacalcidol tablet 0.25µg	Alfacalcidol	VD
610407141	-	Glakay capsule 15mg	Menatetrenone	VK
620005571	-	Menatetrenone capsule 15mg	Menatetrenone	VK
620005572	-	Menatetrenone capsule 15mg	Menatetrenone	VK
620005573	-	Menatetrenone capsule 15mg	Menatetrenone	VK
620005574	-	Menatetrenone capsule 15mg	Menatetrenone	VK
620005576	-	Menatetrenone capsule 15mg	Menatetrenone	VK
620005577	-	Menatetrenone capsule 15mg	Menatetrenone	VK
620005578	-	Menatetrenone capsule 15mg	Menatetrenone	VK
620005579	-	Menatetrenone capsule 15mg	Menatetrenone	VK
620008109	-	Menatetrenone capsule 15mg	Menatetrenone	VK
620008110	-	Menatetrenone capsule 15mg	Menatetrenone	VK
620009445	-	Menatetrenone capsule 15mg	Menatetrenone	VK
621804203	-	Menatetrenone capsule 15mg	Menatetrenone	VK

## Sheet: ADMs
MHLW standard code for prescription of drugs; Dementia
Code	ATC codes	Drug Name	General Name	Category
620005909	N06D	Aricept® D Tablets 10mg	Donepezil Hydrochloride	DE
620001922	N06D	Aricept® D Tablets 3mg	Donepezil Hydrochloride	DE
620001923	N06D	Aricept® D Tablets 5mg	Donepezil Hydrochloride	DE
622256701	N06D	Aricept® Dry Syrup 1%	Donepezil Hydrochloride	DE
610453016	N06D	Aricept® Powder 10mg	Donepezil Hydrochloride	DE
620005908	N06D	Aricept® Tablets 10mg	Donepezil Hydrochloride	DE
610432042	N06D	Aricept® Tablets 3mg	Donepezil Hydrochloride	DE
610432043	N06D	Aricept® Tablets 5mg	Donepezil Hydrochloride	DE
621958001	N06D	Aricept® Oral Jerry 10mg	Donepezil Hydrochloride	DE
621957801	N06D	Aricept® Oral Jerry 3mg	Donepezil Hydrochloride	DE
621957901	N06D	Aricept® Oral Jerry 5mg	Donepezil Hydrochloride	DE
622017601	A02BA01	Cimetidine	Cimetidine	DE
622473800	N06D	Donepezil Hydrochloride 10mg	Donepezil Hydrochloride	DE
622291601	N06D	Donepezil Hydrochloride OD Film tablet 10mg	Donepezil Hydrochloride	DE
622125501	N06D	Donepezil Hydrochloride OD Film tablet 3mg	Donepezil Hydrochloride	DE
622125601	N06D	Donepezil Hydrochloride OD File tablet 5mg	Donepezil Hydrochloride	DE
622287001	N06D	Donepezil Hydrochloride OD Tablet 10mg	Donepezil Hydrochloride	DE
622289901	N06D	Donepezil Hydrochloride OD Tablet 10mg	Donepezil Hydrochloride	DE
622297901	N06D	Donepezil Hydrochloride OD Tablet 10mg	Donepezil Hydrochloride	DE
622288701	N06D	Donepezil Hydrochloride OD Tablet 10mg	Donepezil Hydrochloride	DE
622304101	N06D	Donepezil Hydrochloride OD Tablet 10mg	Donepezil Hydrochloride	DE
622294001	N06D	Donepezil Hydrochloride OD Tablet 10mg	Donepezil Hydrochloride	DE
622277301	N06D	Donepezil Hydrochloride OD Tablet 10mg	Donepezil Hydrochloride	DE
622303101	N06D	Donepezil Hydrochloride OD Tablet 10mg	Donepezil Hydrochloride	DE
622284501	N06D	Donepezil Hydrochloride OD Tablet 10mg	Donepezil Hydrochloride	DE
622269801	N06D	Donepezil Hydrochloride OD Tablet 10mg	Donepezil Hydrochloride	DE
622268301	N06D	Donepezil Hydrochloride OD Tablet 10mg	Donepezil Hydrochloride	DE
622275901	N06D	Donepezil Hydrochloride OD Tablet 10mg	Donepezil Hydrochloride	DE
622277701	N06D	Donepezil Hydrochloride OD Tablet 10mg	Donepezil Hydrochloride	DE
622595801	N06D	Donepezil Hydrochloride OD Tablet 10mg	Donepezil Hydrochloride	DE
622287201	N06D	Donepezil Hydrochloride OD Tablet 10mg	Donepezil Hydrochloride	DE
622295701	N06D	Donepezil Hydrochloride OD Tablet 10mg	Donepezil Hydrochloride	DE
622289701	N06D	Donepezil Hydrochloride OD Tablet 10mg	Donepezil Hydrochloride	DE
622274801	N06D	Donepezil Hydrochloride OD Tablet 10mg	Donepezil Hydrochloride	DE
622273801	N06D	Donepezil Hydrochloride OD Tablet 10mg	Donepezil Hydrochloride	DE
622284301	N06D	Donepezil Hydrochloride OD Tablet 10mg	Donepezil Hydrochloride	DE
622280001	N06D	Donepezil Hydrochloride OD Tablet 10mg	Donepezil Hydrochloride	DE
622284901	N06D	Donepezil Hydrochloride OD Tablet 10mg	Donepezil Hydrochloride	DE
622269001	N06D	Donepezil Hydrochloride OD Tablet 10mg	Donepezil Hydrochloride	DE
622298901	N06D	Donepezil Hydrochloride OD Tablet 10mg	Donepezil Hydrochloride	DE
622270301	N06D	Donepezil Hydrochloride OD Tablet 10mg	Donepezil Hydrochloride	DE
622282501	N06D	Donepezil Hydrochloride OD Tablet 10mg	Donepezil Hydrochloride	DE
622286001	N06D	Donepezil Hydrochloride OD Tablet 10mg	Donepezil Hydrochloride	DE
622170501	N06D	Donepezil Hydrochloride OD Tablet 3mg	Donepezil Hydrochloride	DE
622086901	N06D	Donepezil Hydrochloride OD Tablet 3mg	Donepezil Hydrochloride	DE
622115101	N06D	Donepezil Hydrochloride OD Tablet 3mg	Donepezil Hydrochloride	DE
622113801	N06D	Donepezil Hydrochloride OD Tablet 3mg	Donepezil Hydrochloride	DE
622128601	N06D	Donepezil Hydrochloride OD Tablet 3mg	Donepezil Hydrochloride	DE
622124201	N06D	Donepezil Hydrochloride OD Tablet 3mg	Donepezil Hydrochloride	DE
622155501	N06D	Donepezil Hydrochloride OD Tablet 3mg	Donepezil Hydrochloride	DE
622105501	N06D	Donepezil Hydrochloride OD Tablet 3mg	Donepezil Hydrochloride	DE
622097502	N06D	Donepezil Hydrochloride OD Tablet 3mg	Donepezil Hydrochloride	DE
622116101	N06D	Donepezil Hydrochloride OD Tablet 3mg	Donepezil Hydrochloride	DE
622113301	N06D	Donepezil Hydrochloride OD Tablet 3mg	Donepezil Hydrochloride	DE
622091901	N06D	Donepezil Hydrochloride OD Tablet 3mg	Donepezil Hydrochloride	DE
622138701	N06D	Donepezil Hydrochloride OD Tablet 3mg	Donepezil Hydrochloride	DE
622595601	N06D	Donepezil Hydrochloride OD Tablet 3mg	Donepezil Hydrochloride	DE
622117801	N06D	Donepezil Hydrochloride OD Tablet 3mg	Donepezil Hydrochloride	DE
622099601	N06D	Donepezil Hydrochloride OD Tablet 3mg	Donepezil Hydrochloride	DE
622214801	N06D	Donepezil Hydrochloride OD Tablet 3mg	Donepezil Hydrochloride	DE
622094201	N06D	Donepezil Hydrochloride OD Tablet 3mg	Donepezil Hydrochloride	DE
622095001	N06D	Donepezil Hydrochloride OD Tablet 3mg	Donepezil Hydrochloride	DE
622101202	N06D	Donepezil Hydrochloride OD Tablet 3mg	Donepezil Hydrochloride	DE
622109901	N06D	Donepezil Hydrochloride OD Tablet 3mg	Donepezil Hydrochloride	DE
622120001	N06D	Donepezil Hydrochloride OD Tablet 3mg	Donepezil Hydrochloride	DE
622120501	N06D	Donepezil Hydrochloride OD Tablet 3mg	Donepezil Hydrochloride	DE
622123201	N06D	Donepezil Hydrochloride OD Tablet 3mg	Donepezil Hydrochloride	DE
622128701	N06D	Donepezil Hydrochloride OD Tablet 3mg	Donepezil Hydrochloride	DE
622107401	N06D	Donepezil Hydrochloride OD Tablet 3mg	Donepezil Hydrochloride	DE
622112701	N06D	Donepezil Hydrochloride OD Tablet 3mg	Donepezil Hydrochloride	DE
622170601	N06D	Donepezil Hydrochloride OD Tablet 5mg	Donepezil Hydrochloride	DE
622087001	N06D	Donepezil Hydrochloride OD Tablet 5mg	Donepezil Hydrochloride	DE
622115201	N06D	Donepezil Hydrochloride OD Tablet 5mg	Donepezil Hydrochloride	DE
622113901	N06D	Donepezil Hydrochloride OD Tablet 5mg	Donepezil Hydrochloride	DE
622128801	N06D	Donepezil Hydrochloride OD Tablet 5mg	Donepezil Hydrochloride	DE
622124301	N06D	Donepezil Hydrochloride OD Tablet 5mg	Donepezil Hydrochloride	DE
622155601	N06D	Donepezil Hydrochloride OD Tablet 5mg	Donepezil Hydrochloride	DE
622105601	N06D	Donepezil Hydrochloride OD Tablet 5mg	Donepezil Hydrochloride	DE
622097602	N06D	Donepezil Hydrochloride OD Tablet 5mg	Donepezil Hydrochloride	DE
622116201	N06D	Donepezil Hydrochloride OD Tablet 5mg	Donepezil Hydrochloride	DE
622113401	N06D	Donepezil Hydrochloride OD Tablet 5mg	Donepezil Hydrochloride	DE
622092001	N06D	Donepezil Hydrochloride OD Tablet 5mg	Donepezil Hydrochloride	DE
622138801	N06D	Donepezil Hydrochloride OD Tablet 5mg	Donepezil Hydrochloride	DE
622595701	N06D	Donepezil Hydrochloride OD Tablet 5mg	Donepezil Hydrochloride	DE
622117901	N06D	Donepezil Hydrochloride OD Tablet 5mg	Donepezil Hydrochloride	DE
622099701	N06D	Donepezil Hydrochloride OD Tablet 5mg	Donepezil Hydrochloride	DE
622214901	N06D	Donepezil Hydrochloride OD Tablet 5mg	Donepezil Hydrochloride	DE
622094301	N06D	Donepezil Hydrochloride OD Tablet 5mg	Donepezil Hydrochloride	DE
622095101	N06D	Donepezil Hydrochloride OD Tablet 5mg	Donepezil Hydrochloride	DE
622101302	N06D	Donepezil Hydrochloride OD Tablet 5mg	Donepezil Hydrochloride	DE
622110001	N06D	Donepezil Hydrochloride OD Tablet 5mg	Donepezil Hydrochloride	DE
622120101	N06D	Donepezil Hydrochloride OD Tablet 5mg	Donepezil Hydrochloride	DE
622120601	N06D	Donepezil Hydrochloride OD Tablet 5mg	Donepezil Hydrochloride	DE
622123301	N06D	Donepezil Hydrochloride OD Tablet 5mg	Donepezil Hydrochloride	DE
622128901	N06D	Donepezil Hydrochloride OD Tablet 5mg	Donepezil Hydrochloride	DE
622107501	N06D	Donepezil Hydrochloride OD Tablet 5mg	Donepezil Hydrochloride	DE
622112801	N06D	Donepezil Hydrochloride OD Tablet 5mg	Donepezil Hydrochloride	DE
622092301	N06D	Donepezil Hydrochloride Powder 0.5%	Donepezil Hydrochloride	DE
622099801	N06D	Donepezil Hydrochloride Powder 0.5%	Donepezil Hydrochloride	DE
622129001	N06D	Donepezil Hydrochloride Powder 0.5%	Donepezil Hydrochloride	DE
622287901	N06D	Donepezil Hydrochloride Tablet 10mg	Donepezil Hydrochloride	DE
622286901	N06D	Donepezil Hydrochloride Tablet 10mg	Donepezil Hydrochloride	DE
622290001	N06D	Donepezil Hydrochloride Tablet 10mg	Donepezil Hydrochloride	DE
622297801	N06D	Donepezil Hydrochloride Tablet 10mg	Donepezil Hydrochloride	DE
622288801	N06D	Donepezil Hydrochloride Tablet 10mg	Donepezil Hydrochloride	DE
622294101	N06D	Donepezil Hydrochloride Tablet 10mg	Donepezil Hydrochloride	DE
622277201	N06D	Donepezil Hydrochloride Tablet 10mg	Donepezil Hydrochloride	DE
622303001	N06D	Donepezil Hydrochloride Tablet 10mg	Donepezil Hydrochloride	DE
622304201	N06D	Donepezil Hydrochloride Tablet 10mg	Donepezil Hydrochloride	DE
622284401	N06D	Donepezil Hydrochloride Tablet 10mg	Donepezil Hydrochloride	DE
622273401	N06D	Donepezil Hydrochloride Tablet 10mg	Donepezil Hydrochloride	DE
622276001	N06D	Donepezil Hydrochloride Tablet 10mg	Donepezil Hydrochloride	DE
622277601	N06D	Donepezil Hydrochloride Tablet 10mg	Donepezil Hydrochloride	DE
622566201	N06D	Donepezil Hydrochloride Tablet 10mg	Donepezil Hydrochloride	DE
622297501	N06D	Donepezil Hydrochloride Tablet 10mg	Donepezil Hydrochloride	DE
622295801	N06D	Donepezil Hydrochloride Tablet 10mg	Donepezil Hydrochloride	DE
622274701	N06D	Donepezil Hydrochloride Tablet 10mg	Donepezil Hydrochloride	DE
622273701	N06D	Donepezil Hydrochloride Tablet 10mg	Donepezil Hydrochloride	DE
622284201	N06D	Donepezil Hydrochloride Tablet 10mg	Donepezil Hydrochloride	DE
622279901	N06D	Donepezil Hydrochloride Tablet 10mg	Donepezil Hydrochloride	DE
622268901	N06D	Donepezil Hydrochloride Tablet 10mg	Donepezil Hydrochloride	DE
622298601	N06D	Donepezil Hydrochloride Tablet 10mg	Donepezil Hydrochloride	DE
622270201	N06D	Donepezil Hydrochloride Tablet 10mg	Donepezil Hydrochloride	DE
622282401	N06D	Donepezil Hydrochloride Tablet 10mg	Donepezil Hydrochloride	DE
622285901	N06D	Donepezil Hydrochloride Tablet 10mg	Donepezil Hydrochloride	DE
622081201	N06D	Donepezil Hydrochloride Tablet 3mg	Donepezil Hydrochloride	DE
622115901	N06D	Donepezil Hydrochloride Tablet 3mg	Donepezil Hydrochloride	DE
622086701	N06D	Donepezil Hydrochloride Tablet 3mg	Donepezil Hydrochloride	DE
622114901	N06D	Donepezil Hydrochloride Tablet 3mg	Donepezil Hydrochloride	DE
622113601	N06D	Donepezil Hydrochloride Tablet 3mg	Donepezil Hydrochloride	DE
622124001	N06D	Donepezil Hydrochloride Tablet 3mg	Donepezil Hydrochloride	DE
622155301	N06D	Donepezil Hydrochloride Tablet 3mg	Donepezil Hydrochloride	DE
622105301	N06D	Donepezil Hydrochloride Tablet 3mg	Donepezil Hydrochloride	DE
622126401	N06D	Donepezil Hydrochloride Tablet 3mg	Donepezil Hydrochloride	DE
622097302	N06D	Donepezil Hydrochloride Tablet 3mg	Donepezil Hydrochloride	DE
622116301	N06D	Donepezil Hydrochloride Tablet 3mg	Donepezil Hydrochloride	DE
622092101	N06D	Donepezil Hydrochloride Tablet 3mg	Donepezil Hydrochloride	DE
622087201	N06D	Donepezil Hydrochloride Tablet 3mg	Donepezil Hydrochloride	DE
622565901	N06D	Donepezil Hydrochloride Tablet 3mg	Donepezil Hydrochloride	DE
622117601	N06D	Donepezil Hydrochloride Tablet 3mg	Donepezil Hydrochloride	DE
622099901	N06D	Donepezil Hydrochloride Tablet 3mg	Donepezil Hydrochloride	DE
622126701	N06D	Donepezil Hydrochloride Tablet 3mg	Donepezil Hydrochloride	DE
622094001	N06D	Donepezil Hydrochloride Tablet 3mg	Donepezil Hydrochloride	DE
622094801	N06D	Donepezil Hydrochloride Tablet 3mg	Donepezil Hydrochloride	DE
622101002	N06D	Donepezil Hydrochloride Tablet 3mg	Donepezil Hydrochloride	DE
622109701	N06D	Donepezil Hydrochloride Tablet 3mg	Donepezil Hydrochloride	DE
622120301	N06D	Donepezil Hydrochloride Tablet 3mg	Donepezil Hydrochloride	DE
622123001	N06D	Donepezil Hydrochloride Tablet 3mg	Donepezil Hydrochloride	DE
622129101	N06D	Donepezil Hydrochloride Tablet 3mg	Donepezil Hydrochloride	DE
622107201	N06D	Donepezil Hydrochloride Tablet 3mg	Donepezil Hydrochloride	DE
622112501	N06D	Donepezil Hydrochloride Tablet 3mg	Donepezil Hydrochloride	DE
622081301	N06D	Donepezil Hydrochloride Tablet 5mg	Donepezil Hydrochloride	DE
622116001	N06D	Donepezil Hydrochloride Tablet 5mg	Donepezil Hydrochloride	DE
622086801	N06D	Donepezil Hydrochloride Tablet 5mg	Donepezil Hydrochloride	DE
622115001	N06D	Donepezil Hydrochloride Tablet 5mg	Donepezil Hydrochloride	DE
622113701	N06D	Donepezil Hydrochloride Tablet 5mg	Donepezil Hydrochloride	DE
622124101	N06D	Donepezil Hydrochloride Tablet 5mg	Donepezil Hydrochloride	DE
622155401	N06D	Donepezil Hydrochloride Tablet 5mg	Donepezil Hydrochloride	DE
622105401	N06D	Donepezil Hydrochloride Tablet 5mg	Donepezil Hydrochloride	DE
622126501	N06D	Donepezil Hydrochloride Tablet 5mg	Donepezil Hydrochloride	DE
622097402	N06D	Donepezil Hydrochloride Tablet 5mg	Donepezil Hydrochloride	DE
622116401	N06D	Donepezil Hydrochloride Tablet 5mg	Donepezil Hydrochloride	DE
622092201	N06D	Donepezil Hydrochloride Tablet 5mg	Donepezil Hydrochloride	DE
622087301	N06D	Donepezil Hydrochloride Tablet 5mg	Donepezil Hydrochloride	DE
622566101	N06D	Donepezil Hydrochloride Tablet 5mg	Donepezil Hydrochloride	DE
622117701	N06D	Donepezil Hydrochloride Tablet 5mg	Donepezil Hydrochloride	DE
622100001	N06D	Donepezil Hydrochloride Tablet 5mg	Donepezil Hydrochloride	DE
622126801	N06D	Donepezil Hydrochloride Tablet 5mg	Donepezil Hydrochloride	DE
622094101	N06D	Donepezil Hydrochloride Tablet 5mg	Donepezil Hydrochloride	DE
622094901	N06D	Donepezil Hydrochloride Tablet 5mg	Donepezil Hydrochloride	DE
622101102	N06D	Donepezil Hydrochloride Tablet 5mg	Donepezil Hydrochloride	DE
622109801	N06D	Donepezil Hydrochloride Tablet 5mg	Donepezil Hydrochloride	DE
622120401	N06D	Donepezil Hydrochloride Tablet 5mg	Donepezil Hydrochloride	DE
622123101	N06D	Donepezil Hydrochloride Tablet 5mg	Donepezil Hydrochloride	DE
622129201	N06D	Donepezil Hydrochloride Tablet 5mg	Donepezil Hydrochloride	DE
622107301	N06D	Donepezil Hydrochloride Tablet 5mg	Donepezil Hydrochloride	DE
622112601	N06D	Donepezil Hydrochloride Tablet 5mg	Donepezil Hydrochloride	DE
622294201	N06D	Donepezil Hydrochloride Oral Jerry 10mg	Donepezil Hydrochloride	DE
622270401	N06D	Donepezil Hydrochloride Oral Jerry 10mg	Donepezil Hydrochloride	DE
622165101	N06D	Donepezil Hydrochloride Oral Jerry 3mg	Donepezil Hydrochloride	DE
622173201	N06D	Donepezil Hydrochloride Oral Jerry 3mg	Donepezil Hydrochloride	DE
622165201	N06D	Donepezil Hydrochloride Oral Jerry 5mg	Donepezil Hydrochloride	DE
622173301	N06D	Donepezil Hydrochloride Oral Jerry 5mg	Donepezil Hydrochloride	DE
622274101	N06D	Donepezil Hydrochloride Liquid 10mg	Donepezil Hydrochloride	DE
622279801	N06D	Donepezil Hydrochloride Liquid 10mg	Donepezil Hydrochloride	DE
622273901	N06D	Donepezil Hydrochloride Liquid 3mg	Donepezil Hydrochloride	DE
622142101	N06D	Donepezil Hydrochloride Liquid 3mg	Donepezil Hydrochloride	DE
622274001	N06D	Donepezil Hydrochloride Liquid 5mg	Donepezil Hydrochloride	DE
622142201	N06D	Donepezil Hydrochloride Liquid 5mg	Donepezil Hydrochloride	DE
622306101	N06DX01	Memary® oral OD tablets 10mg	Memantine Hydrochloride	DE
622306201	N06DX01	Memary® oral OD tablets 20mg	Memantine Hydrochloride	DE
622306001	N06DX01	Memary® oral OD tablets 5mg	Memantine Hydrochloride	DE
622047201	N06DX01	Memary® tablets 10mg	Memantine Hydrochloride	DE
622047301	N06DX01	Memary® tablets 20mg	Memantine Hydrochloride	DE
622047101	N06DX01	Memary® tablets 5mg	Memantine Hydrochloride	DE
622085001	N06DA03	RIVASTACH Ⓡ Patches 13.5mg	Rivastigmine	DE
622085101	N06DA03	RIVASTACH Ⓡ Patches 18mg	Rivastigmine	DE
622084801	N06DA03	RIVASTACH Ⓡ Patches 4.5mg	Rivastigmine	DE
622084901	N06DA03	RIVASTACH Ⓡ Patches 9mg	Rivastigmine	DE
622046301	N06DA04	REMINYLⓇ OD Tablets 12mg	Galantamine Hydrobromide	DE
622046101	N06DA04	REMINYLⓇ OD Tablets 4mg	Galantamine Hydrobromide	DE
622046201	N06DA04	REMINYLⓇ OD Tablets 8mg	Galantamine Hydrobromide	DE
622046001	N06DA04	REMINYLⓇ Tablets 12mg	Galantamine Hydrobromide	DE
622045801	N06DA04	REMINYLⓇ Tablets 4mg	Galantamine Hydrobromide	DE
622045901	N06DA04	REMINYLⓇ Tablets 8mg	Galantamine Hydrobromide	DE
622046401	N06DA04	REMINYLⓇ Oral Solution 4mg/mL	Galantamine Hydrobromide	DE

## Sheet: Other medications
MHLW standard code for prescription of drugs; glucocorticoids
Codes	ATC codes	Drug Name	General Name	Category
610431117	D00472	Prednisolone tablet	Prednisolone	GC
612450118	D00472	Prednin tablet	Prednisolone	GC
620000695	D00472	Prednisolone tablet	Prednisolone	GC
620530701	R06AB54	Celestamine combination tablets	Betamethasone, d-Chlorpheniramine Maleate	GC
620006903	D00088	Cortril tablet	Hydrocortisone	GC
620006986	D00292	Decadron tablet	Dexamethasone	GC
620530801	D00244	Emperacin	Betamethasone	GC
620531601	D00244	celestamine combination syrup	Betamethasone	GC
620000694	D00472	Prednisolone tablet	Prednisolone	GC
620005134	D00244	Rinderon tablets	Betamethasone	GC
620531001	D00244	Celestana combination tablets	Betamethasone	GC
621559301	D00472	Prednisolone tablet	Prednisolone	GC
610422253	D00472	Prednisolone tablet	Prednisolone	GC
620531401	D00244	Betaselemin combitation tablets	Betamethasone	GC
620004620	D00244	Rinderon syrup	Betamethasone	GC
620006985	D00292	Decadron Elixir	Dexamethasone	GC
620531301	D00244	Betamethasone	Betamethasone	GC
620005126	D00407	Methylprednisolone	Methylprednisolone	GC
620005125	D00407	Methylprednisolone	Methylprednisolone	GC
620004578	D00244	Betamethasone	Betamethasone	GC
620531101	D00244	Betamethasone	Betamethasone	GC
612450051	D00472	Prednisolone	Prednisolone	GC
620000697	D00472	Prednisolone	Prednisolone	GC
610408661	D00472	Prednisolone	Prednisolone	GC
620004387	D00472	Prednisolone	Prednisolone	GC
620531501	D00244	Betamethasone	Betamethasone	GC
620007078	D00986	Fludrocortisone acetate	Fludrocortisone acetate	GC
620008651	D00292	Dexamethasone	Dexamethasone	GC
610454071	D00472	Prednisolone	Prednisolone	GC
622359901	D00292	Dexamethasone	Dexamethasone	GC
620006162	D00244	Betamethasone	Betamethasone	GC
620004294	D00472	Prednisolone	Prednisolone	GC
620002513	D00973	Cortisone acetate	Cortisone acetate	GC
620005133	D00244	Betamethasone	Betamethasone	GC
621997701	D00292	Dexamethasone	Dexamethasone	GC
612450070	D00385	Triamcinolone	Triamcinolone	GC
620005848	D00472	Prednisolone	Prednisolone	GC
620000696	D00472	Prednisolone	Prednisolone	GC
620006161	D00244	Betamethasone	Betamethasone	GC
620000125	D00472	Prednisolone	Prednisolone	GC
612450096	D00472	Prednisolone	Prednisolone	GC
MHLW standard code for prescription of drugs; hypoglycemics
621974701	A10BA02	Metgluco tablet	Metformine hydrochloride	BG
621951001	A10BH01	Januvia tablets	Sitagliptin Phosphate Hydrate	DPP
621980701	A10BH02	Equa tablets	Vildagliptin	DPP
620003128	A10BF02	Seibul tablets	Miglitol	AGI
622093501	A10BH05	Trazenta tablets	Linagliptin	DPP
621970701	A10BH01	Glactiv tablets	Sitagliptin Phosphate Hydrate	DPP
622182601	A10BH08	Tenelia tablets	Teneligliptin Hydrobromide Hydrate	DPP
610443002	A10BB12	Amaryl tablets	Glimepiride	SU
622427201	A10BA02	Metformin tablets	Metformin Hydrochloride	BG
622242501	A10BA02	Metgluco tablet	Metformine hydrochloride	BG
621986201	A10BH04	Nesina tablets	Alogliptin Benzoate	DPP
622412701	A10BA02	Metgluco tablet	Metformine hydrochloride	BG
622438401	A10BA02	Metgluco tablet	Metformine hydrochloride	BG
622421101	A10BA02	Metgluco tablet	Metformine hydrochloride	BG
622450401	A10BD08	EquMet combination tablets	Vildagliptin, Metformin Hydrochloride	Medical compound
622053601	−	Glubes combination tablets	Mitiglinide Calcium Hydrate, Voglibose	Medical compound
620001908	A10BX08	Glufast tablets	Mitiglinide Calcium Hydrate	GND
622201701	−	Suiny tablets	Anagliptin	DPP
622432601	A10BA02	Metgluco tablet	Metformine hydrochloride	BG
620005564	A10BF03	Voglibose OD tablet	Voglibose	AGI
622427301	A10BA02	Metgluco tablet	Metformine hydrochloride	BG
620002121	A10BF03	Basen OD tablet	Voglibose	AGI
622450301	A10BD08	EquMet combination tablets	Vildagliptin, Metformin Hydrochloride	Medical compound
622041001	A10BX02	Surepost tablets	Repaglinide	GND
620005559	A10BF03	Voglibose OD tablet	Voglibose	AGI
621982701	A10BB12	Amaryl tablets	Glimepiride	SU
621950901	A10BH01	Januvia tablets	Sitagliptin Phosphate Hydrate	DPP
620002120	A10BF03	Basen OD tablet	Voglibose	AGI
622438501	A10BA02	Metgluco tablet	Metformine hydrochloride	BG
622306701	A10BK05	Suglat tablets	Ipragliflozin L-Proline	SGLT
622040901	A10BX02	Surepost tablets	Repaglinide	GND
622017401	A10BB12	Glimepiride tablets	Glimepiride	SU
610432040	A10BG03	Actos tables	Pioglitazone Hydrochloride	TZ
622245701	A10BH03	Onglyza tablets	Saxagliptin Hydrate	DPP
622035701	A10BB12	Glimepiride tablets	Glimepiride	SU
622421201	A10BA02	Metgluco tablet	Metformine hydrochloride	BG
620003129	A10BF02	Seibule Tablets	Miglitol	AGI
622341901	A10BK01	Forxiga tablets	Dapagliflozin Propylene Glycolate Hydrate	SGLT
622086001	A110BD09	Liovel combination tablets	Alogliptin Benzoate, Pioglitazone Hydrochloride	Medical compound
621951101	A10BH01	Januvia tablets	Sitagliptin Phosphate Hydrate	DPP
622009901	A10BB12	Glimepiride tablets	Glimepiride	SU
622033101	A10BB12	Glimepiride tablets	Glimepiride	SU
620005566	A10BF03	Voglibose OD tablet	Voglibose	AGI
622421901	A10BA02	Metgluco tablet	Metformine hydrochloride	BG
622017301	A10BB12	Glimepiride tablets	Glimepiride	SU
620003127	A10BF02	Seibule Tablets	Miglitol	AGI
620005563	A10BF03	Voglibose OD tablet	Voglibose	AGI
621970601	A10BH01	Glactiv tablets	Sitagliptin Phosphate Hydrate	DPP
622417101	A10BA02	Metgluco tablet	Metformine hydrochloride	BG
622432701	A10BA02	Metgluco tablet	Metformine hydrochloride	BG
621986101	A10BH04	Nesina tablets	Alogliptin Benzoate	DPP
622013501	A10BB12	Glimepiride tablets	Glimepiride	SU
621691201	A10BF03	Voglibose OD tablet	Voglibose	AGI
621691601	A10BF03	Voglibose OD tablet	Voglibose	AGI
620001907	A10BX08	Glufast tablets	Mitiglinide Calcium Hydrate	GND
622033001	A10BB12	Glimepiride tablets	Glimepiride	SU
620008076	A10BF03	Voglibose OD tablet	Voglibose	AGI
622360601	A1-BK02	Canaglu tablets	Canagliflozin Hydrate	SGLT
621998701	A10BB12	Glimepiride tablets	Glimepiride	SU
620005561	A10BF03	Voglibose OD tablet	Voglibose	AGI
620008074	A10BF03	Voglibose OD tablet	Voglibose	AGI
620004480	A10BA02	Glycoran tablets	Metformin Hydrochloride	BG
621999301	A10BB12	Glimepiride tablets	Glimepiride	SU
622401201	A10BK03	Jardiance tablets	Empagliflozin	SGLT
621970801	A10BH01	Glactiv tablets	Sitagliptin Phosphate Hydrate	DPP
622422001	A10BA02	Metgluco tablet	Metformine hydrochloride	BG
622448601	A10BA02	Metgluco tablet	Metformine hydrochloride	BG
620002031	A10BB09	Glimicron Tablets	Gliclazide	SU
620005558	A10BF03	Voglibose OD tablet	Voglibose	AGI
610406390	A10BF03	Basen OD tablet	Voglibose	AGI
620002032	A10BB09	Glimicron Tablets	Gliclazide	SU
622426601	A10BF02	Seibule Tablets	Miglitol	AGI
622436301	A10BA02	Metgluco tablet	Metformine hydrochloride	BG
622335701	A10BK07	Lusefi tablets	Luseogliflozin Hydrate	SGLT
610443003	A10BB12	Amaryl tablets	Glimepiride	SU
613960082	A10BF01	Glucobay tablets	Acarbose	AGI
622086101	A10BD09	Liovel combination tablets	Alogliptin Benzoate, Pioglitazone Hydrochloride	Medical compound
620005565	A10BF03	Voglibose OD tablet	Voglibose	AGI
613960003	A10BB01	Euglucon tablets	Glibenclamide	SU
621998901	A10BB12	Glimepiride tablets	Glimepiride	SU
620008073	A10BF03	Voglibose OD tablet	Voglibose	AGI
610432041	A10BG03	Actos tables	Pioglitazone Hydrochloride	TZ
622128101	A10BB12	Glimepiride tablets	Glimepiride	SU
610406391	A10BF03	Basen OD tablet	Voglibose	AGI
622336801	-	Deberza tablets	Tofogliflozin Hydrate	SGLT
621673501	A10BF03	Voglibose OD tablet	Voglibose	AGI
622025801	A10BB12	Glimepiride tablets	Glimepiride	SU
613960081	A10BF01	Glucobay tablets	Acarbose	AGI
620008071	A10BF03	Voglibose OD tablet	Voglibose	AGI
622025201	A10BB12	Glimepiride tablets	Glimepiride	SU
622065101	A10BG03	Pioglitazon tablets	Pioglitazone Hydrochloride	TZ
622017901	A10BB12	Glimepiride tablets	Glimepiride	SU
610432033	A10BX03	Fastic tablets	Nateglinide	GND
622245601	A10BH03	Onglyxs tablets	Saxagliptin Hydrate	DPP
622340101	-	Apleway tablets	Tofogliflozin Hydrate	SGLT
620005360	A10BF01	Acarbose tablets	Acarbose	AGI
622053101	A10BG03	Pioglitazon tablets	Pioglitazone Hydrochloride	TZ
610444147	A10BA02	Medet tablets	Metformin Hydrochloride	BG
610432027	A10BX03	Starsis tablets	Nateglinide	GND
622119401	A10BX03	Nateglinide tablets	Nateglinide	GND
620000265	A10AB01	Novolin R Injection	Insulin Human(Genetical Recombination)	IR
620000266	A10AB01	Novolin R Injection	Insulin Human(Genetical Recombination)	IR
620000269	A10AB01	Novolin R Injection	Insulin Human(Genetical Recombination)	IR
620000448	A10AB05	NovoRapid Injection	Insulin Aspart(Genetical Recombination)	IUR
620002439	A10AB04	Humalog Mix injection	Insulin Lispro(Genetical Recombination)	IUR
620002440	A10AB04	Humalog Mix injection	Insulin Lispro(Genetical Recombination)	IUR
620007460	A10AB04	Humalog injection	Insulin Lispro(Genetical Recombination)	IUR
620007461	A10AB04	Humalog Mix injection	Insulin Lispro(Genetical Recombination)	IUR
620007462	A10AB04	Humalog Mix injection	Insulin Lispro(Genetical Recombination)	IUR
620007536	A10AE04	Lantus SoloStar S.C. injection	Insulin Glargine(Genetical Recombination)	IL
620008893	A10AB05	NovoRapid Injection	Insulin Aspart(Genetical Recombination)	IUR
620008894	A10AB05	NovoRapid Injection	Insulin Aspart(Genetical Recombination)	IUR
620008895	A10AB05	NovoRapid Injection	Insulin Aspart(Genetical Recombination)	IUR
620008896	A10AB05	NovoRapid Injection	Insulin Aspart(Genetical Recombination)	IUR
620008897	A10AB01	Novolin R Injection	Insulin Human(Genetical Recombination)	IR
620008907	A10AB01	Humulin R injection	Insulin Human(Genetical Recombination)	IUR
620008909	A10AB01	Humulin R injection	Insulin Human(Genetical Recombination)	IUR
620008910	A10AB01	Humulin R injection	Insulin Human(Genetical Recombination)	IUR
620008912	A10AB01	Humulin R injection	Insulin Human(Genetical Recombination)	IUR
620008913	A10AB01	Humulin R injection	Insulin Human(Genetical Recombination)	IUR
620008915	A10AB01	Humulin R injection	Insulin Human(Genetical Recombination)	IUR
620008916	A10AB04	Humalog injection	Insulin Lispro(Genetical Recombination)	IUR
620008943	A10AE04	Lantus SoloStar S.C. injection	Insulin Glargine(Genetical Recombination)	IL
620008945	A10AE04	Lantus SoloStar S.C. injection	Insulin Glargine(Genetical Recombination)	IL
620008952	A10AE05	Levemir injection	Insulin Detemir(Genetical Recombination)	IL
620008953	A10AE05	Levemir injection	Insulin Detemir(Genetical Recombination)	IL
621911101	A10AB06	Apidra Solostar S.C. injection	Insulin Glulisine(Genetical Recombination)	IUR
621911201	A10AB06	Apidra Solostar S.C. injection	Insulin Glulisine(Genetical Recombination)	IUR
621911301	A10AB06	Apidra Solostar S.C. injection	Insulin Glulisine(Genetical Recombination)	IUR
621926901	A10AB05	NovoRapid Injection	Insulin Aspart(Genetical Recombination)	IUR
621927001	A10AE05	Levemir injection	Insulin Detemir(Genetical Recombination)	IL
621973201	A10AB05	NovoRapid Injection	Insulin Aspart(Genetical Recombination)	IUR
621973301	A10AB05	NovoRapid Injection	Insulin Aspart(Genetical Recombination)	IUR
621974801	A10BJ02	Victoza Subcutaneous injection	Liraglutide(Genetical Recombination)	GLP
622038301	A10BJ01	Byetta subcutaneous injection	Exenatide	GLP
622038401	A10BJ01	Byetta subcutaneous injection	Exenatide	GLP
622114401	A10AB01	Humulin R injection	Insulin Human(Genetical Recombination)	IUR
622114501	A10AB01	Humulin R injection	Insulin Human(Genetical Recombination)	IUR
622114601	A10AB01	Humulin R injection	Insulin Human(Genetical Recombination)	IUR
622198901	A10AE06	Tresiba injection flex touch	Insulin Degludec(Genetical Recombination)	IL
622199001	A10AE06	Tresiba injection pen fill	Insulin Degludec(Genetical Recombination)	IL
622252701	A10AB05	NovoRapid Injection	Insulin Aspart(Genetical Recombination)	IUR
622267001	A10BJ03	Lyxumia s.c. injection	Lixisenatide	GLP
622406001	A10BJ01	BYDUREON Subcutaneous injection pen	Exenatide	GLP
622410901	A10AE04	[Insulin Glargine Biosimilar injection	Insulin Glargine(Genetical Recombination)[Insulin Glargine Biosimilar 1]	IL
622411001	A10AE04	[Insulin Glargine Biosimilar injection	Insulin Glargine(Genetical Recombination)[Insulin Glargine Biosimilar 1]	IL
622440701	A10AE04	Lantus SoloStar S.C. injection	Insulin Glargine(Genetical Recombination)	IL
622442201	A10BJ05	TRULICITRY subcutaneous injection ATEOS	Dulaglutide(Genetical Recombination)	GLP
622451001	A10AD06	Ryzodeg combination injection flex touch	Insulin Degludec(Genetical Recombination) Insulin Aspart(Genetical Recombination)	IC
622484801	A10AE04	[Insulin Glargine Biosimilar injection	Insulin Glargine(Genetical Recombination)[Insulin Glargine Biosimilar 1]	IL
622642701	A10AB04	Humalog injection	Insulin Lispro(Genetical Recombination)	IUR
640451027	A10AB04	Humalog injection	Insulin Lispro(Genetical Recombination)	IUR
640453023	−	InnoLet 30R Injection		IR
MHLW standard code for prescription of drugs; antipodagric
Codes	ATC codes	Drug Name	General Name	Category
620006825	M04AA01	Anoporolin tablets	Allopurinol	AP
622021701	M04AA01	Anoporolin tablets	Allopurinol	AP
620003511	M04AA01	Allocitol tablets	Allopurinol	AP
622018601	M04AA01	Allocitol tablets	Allopurinol	AP
622310800	M04AA01	Allopurinol tablets	Allopurinol	AL
622310700	M04AA01	Allopurinol tablets	Allopurinol	AL
620856211	M04AA01	Allopurinol tablets	Allopurinol	AL
620856208	M04AA01	Allopurinol tablets	Allopurinol	AL
620003074	M04AA01	Allopurinol tablets	Allopurinol	AL
620856243	M04AA01	Allopurinol tablets	Allopurinol	AL
620856201	M04AA01	Allopurinol tablets	Allopurinol	AL
620856215	M04AA01	Allopurinol tablets	Allopurinol	AL
620856206	M04AA01	Allopurinol tablets	Allopurinol	AL
620856210	M04AA01	Allopurinol tablets	Allopurinol	AL
620856402	M04AA01	Allopurinol tablets	Allopurinol	AL
620856217	M04AA01	Allopurinol tablets	Allopurinol	AL
620856209	M04AA01	Allopurinol tablets	Allopurinol	AL
620856213	M04AA01	Allopurinol tablets	Allopurinol	AL
620856241	M04AA01	Allopurinol tablets	Allopurinol	AL
620856230	M04AA01	Allopurinol tablets	Allopurinol	AL
620856223	M04AA01	Allopurinol tablets	Allopurinol	AL
622002402	M04AA01	Allopurinol tablets	Allopurinol	AL
622026902	M04AA01	Allopurinol tablets	Allopurinol	AL
622001501	M04AA01	Allopurinol tablets	Allopurinol	AL
622009302	M04AA01	Allopurinol tablets	Allopurinol	AL
622032302	M04AA01	Allopurinol tablets	Allopurinol	AL
622037801	M04AA01	Allopurinol tablets	Allopurinol	AL
622009502	M04AA01	Allopurinol tablets	Allopurinol	AL
622005002	M04AA01	Allopurinol tablets	Allopurinol	AL
622018602	M04AA01	Allopurinol tablets	Allopurinol	AL
622038602	M04AA01	Allopurinol tablets	Allopurinol	AL
622103102	M04AA01	Allopurinol tablets	Allopurinol	AL
622013302	M04AA01	Allopurinol tablets	Allopurinol	AL
622031801	M04AA01	Allopurinol tablets	Allopurinol	AL
622036102	M04AA01	Allopurinol tablets	Allopurinol	AL
622006202	M04AA01	Allopurinol tablets	Allopurinol	AL
622265801	-	URIADEC tablets	Topiroxostat	TO
622265901	-	URIADEC tablets	Topiroxostat	TO
622266001	-	URIADEC tablets	Topiroxostat	TO
620005961	M04AA01	KETOBUN tablets	Allopurinol	AP
622032301	M04AA01	KETOBUN tablets	Allopurinol	AP
610463077	M04AA01	Zyloric tablets	Allopurinol	AR
610463076	M04AA01	Zyloric tablets	Allopurinol	AR
620004496	M04AA01	Sarober tablets	Allopurinol	AP
622051001	M04AA01	Sarober tablets	Allopurinol	AP
622266201	-	Topiloric tablets	Topiroxostat	TO
622266301	-	Topiloric tablets	Topiroxostat	TO
622266401	-	Topiloric tablets	Topiroxostat	TO
613940048	M04AB03	Narcaricin tablets	Benzbromarone	BE
620005059	M04AA01	NEUFAN tab	Allopurinol	AP
622019001	M04AA01	NEUFAN tab	Allopurinol	AP
620008683	-	Paramidine capsule	Bucolome	BR
622057201	M04AA03	Feburic tablets	Febuxostat	FX
622057301	M04AA03	Feburic tablets	Febuxostat	FX
622057401	M04AA03	Feburic tablets	Febuxostat	FX
613940032	M04AB01	Probenecid tablet	Probenecid	PR
620006600	M04AB01	Probenecid tablet	Probenecid	PR
622323700	M04AB03	Benzbromarone tablets	Benzbromarone	BE
622050702	M04AB03	Benzbromarone tablets	Benzbromarone	BE
622051902	M04AB03	Benzbromarone tablets	Benzbromarone	BE
622103002	M04AB03	Benzbromarone tablets	Benzbromarone	BE
621907601	M04AB03	Benzbromarone tablets	Benzbromarone	BE
622080502	M04AB03	Benzbromarone tablets	Benzbromarone	BE
622073701	M04AB03	Benzbromarone tablets	Benzbromarone	BE
620857303	M04AB03	Benzbromarone tablets	Benzbromarone	BE
620857301	M04AB03	Benzbromarone tablets	Benzbromarone	BE
620857304	M04AB03	Benzbromarone tablets	Benzbromarone	BE
620857306	M04AB03	Benzbromarone tablets	Benzbromarone	BE
620857312	M04AB03	Benzbromarone tablets	Benzbromarone	BE
620857310	M04AB03	Benzbromarone tablets	Benzbromarone	BE
620007110	M04AB03	MUIRODINE	Benzbromarone	BE
620002547	M04AB03	Urinorm tablets	Benzbromarone	BE
620002548	M04AB03	Urinorm tablets	Benzbromarone	BE
620007142	M04AA01	Riball	Allopurinol	AP
620007143	M04AA01	Riball	Allopurinol	AP
622040301	M04AA01	Riball	Allopurinol	AP
MHLW standard code for prescription of drugs; anti-prostate cancer
Codes	ATC codes	Drug Name	General Name	Category
622335901	L02BB04	Xtandi tablets	Enzalutamide	ARI2
622623001	L02BB04	Xtandi tablets	Enzalutamide	ARI2
622623101	L02BB04	Xtandi tablets	Enzalutamide	ARI2
620004939	L01XX11	Estracyt capsule	Estramustine Phosphate Sodium Hydrate	ES
620006876	L02BB01	Odyne tablets 125mg	Flutamide	ARI
622265601	L02BB03	Casodex tablets	Bicalutamide	ARI
620003534	L02BB03	Casodex tablets	Bicalutamide	ARI
622517301	L02BX02	Gonax subcutaneous injection	Degarelix Acetate	GAT
622669301	L02BX02	Gonax subcutaneous injection	Degarelix Acetate	GAT
622517201	L02BX02	Gonax subcutaneous injection	Degarelix Acetate	GAT
622363801	L02BX03	Zytiga tablets	Abiraterone Acetate	CYP
640443027	L02AE03	Zoladex LA 10.8mg tablet	Goserelin Acetate	GAN
642490105	L02AE03	Zoladex LA 10.8mg tablet	Goserelin Acetate	GAN
640462004	L02AE03	Zoladex LA 10.8mg tablet	Goserelin Acetate	GAN
620537101	G03DB06	Prostal tablets	Chlormadinone Acetate	ES
612470037	G03DB06	Prostal tablets	Chlormadinone Acetate	ES
620009249	L02AA03	Prosexol tablets	Ethinylestradiol	ES
622444901	L02AE02	LEUPLIN for injection	Leuprorelin Acetate	GAN
621495301	L02AE02	LEUPLIN for injection	Leuprorelin Acetate	GAN
620555201	L02AE02	LEUPLIN for injection	Leuprorelin Acetate	GAN
620555101	L02AE02	LEUPLIN for injection	Leuprorelin Acetate	GAN
620555301	L02AE02	LEUPLIN for injection	Leuprorelin Acetate	GAN
620555401	L02AE02	LEUPLIN for injection	Leuprorelin Acetate	GAN
MHLW standard code for prescription of drugs; bisphosphonates for breast cancer
Codes	ATC codes	Drug Name	General Name	Category
622216901	M05BA08	Zometa injection	Zoledronic Acid Hydrate	BP
621657601	M05BA08	Zometa injection	Zoledronic Acid Hydrate	BP
622354601	M05BA08	Zometa injection	Zoledronic Acid Hydrate	BP
622351401	M05BA08	Zometa injection	Zoledronic Acid Hydrate	BP
622342701	M05BA08	Zometa injection	Zoledronic Acid Hydrate	BP
622338001	M05BA08	Zometa injection	Zoledronic Acid Hydrate	BP
622358401	M05BA08	Zometa injection	Zoledronic Acid Hydrate	BP
622337301	M05BA08	Zometa injection	Zoledronic Acid Hydrate	BP
622351301	M05BA08	Zometa injection	Zoledronic Acid Hydrate	BP
622354701	M05BA08	Zometa injection	Zoledronic Acid Hydrate	BP
622388201	M05BA08	Zometa injection	Zoledronic Acid Hydrate	BP
622355401	M05BA08	Zometa injection	Zoledronic Acid Hydrate	BP
622342601	M05BA08	Zometa injection	Zoledronic Acid Hydrate	BP
622358301	M05BA08	Zometa injection	Zoledronic Acid Hydrate	BP
622337201	M05BA08	Zometa injection	Zoledronic Acid Hydrate	BP
622360401	M05BA08	Zometa injection	Zoledronic Acid Hydrate	BP
622391001	M05BA08	Zometa injection	Zoledronic Acid Hydrate	BP
622344301	M05BA08	Zometa injection	Zoledronic Acid Hydrate	BP
622360301	M05BA08	Zometa injection	Zoledronic Acid Hydrate	BP
622385901	M05BA08	Zometa injection	Zoledronic Acid Hydrate	BP
622356301	M05BA08	Zometa injection	Zoledronic Acid Hydrate	BP
622344201	M05BA08	Zometa injection	Zoledronic Acid Hydrate	BP
620005691	M05BA03	Pamidronate Disodium Hydrate injection	Pamidronate Disodium Hydrate	BP
620008225	M05BA03	Pamidronate Disodium Hydrate injection	Pamidronate Disodium Hydrate	BP
620005692	M05BA03	Pamidronate Disodium Hydrate injection	Pamidronate Disodium Hydrate	BP
620008226	M05BA03	Pamidronate Disodium Hydrate injection	Pamidronate Disodium Hydrate	BP
622136501	M05BX04	Ranmark subcutaneous injection	Denosumab(Genetical Recombination)	dMab
